# Supplementary material for: How, why, and under what circumstances can supportive supervision programs improve malaria case management? A realist program theory
Source: Health Policy Plan. 2025 Mar 26;40(6):600–12. doi: 10.1093/heapol/czaf020 (PMC12160800; doi:10.1093/heapol/czaf020)
Supplement: czaf020_Supp [file czaf020_supp.zip]

Archive with 1 entries (1 files):
- Revised supplementary materials.docx
